# Supplementary material for: Multifunctional Sodium Hyaluronate/Chitosan Foam Used as an Absorbable Hemostatic Material
Source: Bioengineering (Basel). 2023 Jul 21;10(7):868. doi: 10.3390/bioengineering10070868 (PMC10376295; doi:10.3390/bioengineering10070868)
Supplement: Supplementary file 1 [file bioengineering-10-00868-s001.zip]

Archive with 1 entries (1 files):
- bioengineering-2449765-supplementary.pdf
